# Supplementary material for: Photoactivatable metabolic warheads enable precise and safe ablation of target cells in vivo
Source: Nat Commun. 2021 Apr 22;12:2369. doi: 10.1038/s41467-021-22578-2 (PMC8062536; doi:10.1038/s41467-021-22578-2)
Supplement: Supplementary file 9 — Source Data [file 41467_2021_22578_MOESM9_ESM.xlsx]

## Sheet: Fig 1B
Light-induced cell phototoxicity
	2a+light	2a-light	3a+light	3a-light	4a+light	4a-light	5a+light	5a-light	6+light	6-light	7+light	7-light	8+light	8-light	9+light	9-light	11a+light	11a-light	4F-light	4F+light
Data 1	1.3665	1.1064	1.37241	1.12319	0.0637368	1.11209	0.760591	0.881773	0.832214	0.814597	-0.169513	0.196341	-0.0707324	0.24939	0.628049	1.09817	-0.179529	0.885066	0.00194286	0.00194286
Data 2	1.04434	1.08571	1.37241	1.04511	-0.0467027	1.00494	0.807882	1.18916	0.255873	1.16694	-0.112806	-0.0268299	-0.0871958	0.446951	0.710366	0.988415	-0.0662742	0.892617	-0.0641145	-0.0576383
Data 3	0.846305	0.790052	0.982266	0.979179	0.569781	0.817033	0.609852	0.80197	0.658557	1.46644	-0.0469519	-0.081708	0.637195	0.32439	0.684756	0.950001	0.643456	1.14933	-0.00712384	-0.00582859
Data 4	1.10237	0.987854	0.958357	0.903898	0.128253	0.875465	0.552342	0.710237	0.159523	0.82203	0.0386266	0.00367872	0.636419	0.768853	0.868178	1.06499	0.0602279	0.572979	-0.0123048	0.000647621
Data 5	1.06767	0.92192	0.875072	0.963735	0.0687732	0.972119	0.618276	0.694621	0.139989	0.905047	0.020233	-0.00735744	0.329246	0.759656	0.744941	1.01349	-0.0211612	0.963647	-0.0822479	-0.0680002
Data 6	0.869867	0.959655	0.894158	0.965095	-0.0241636	1.01301	0.75882	0.739734	0.125339	0.963647	0.00367872	-0.00735744	0.618025	0.888412	0.713672	0.945432	-0.0244167	0.98318	-0.0200763	-0.00971432
Data 7	0.68087	0.931097	0.68903		0.1816	0.90203	0.637352	0.769265	0.533181	0.764874	0.0625	0.0436047	0.200581	0.242733	0.675872	0.699128	-0.0314639	0.114417	-0.00323811	-0.00323811
Data 8	0.638713	0.804624	0.727108		0.066905	0.842891	0.523119	0.761106	0.0457671	0.900458	0.0668605	-0.00581395	0.15407	0.281977	0.517442	0.765988	-0.00572025	0.30492	-0.061524	-0.0692955
Data 9	0.69311		0.724388		0.0221022	0.846475	0.723028	0.648232	0.196797	0.939931	0.0828488	0.0465116	0.0857558	0.354651	0.47093	0.882267	0.0371859	0.392449	0.0110096	-0.00971432

## Sheet: Fig 2C
Light-induced cell phototoxicity (bacteria)
	light only	12-light	13-light	12+light	13+light
Data 1	1.02	0.94	0.89	0.55915	0.0610356
Data 2	0.980226	0.88	0.91	0.64876	0.0598926

## Sheet: Fig 3C
GLUT-specific uptake
	15	15+CB	16	16+CB	17	17+CB
Data 1	95.0196	51.0701	97.3563	127.48	112.644	178.33
Data 2	102.023	60.4087	99.4985	111.458	99.9042	147.521
Data 3	102.607	47.5682	103.158	92.6241	87.5755	98.2258
GLUT-dependent phototoxicity
	15+CB	15
Data 1	35.0482	84.5659
Data 2	29.9035	124.437
Data 3	38.9068	111.576
Data 4	35.0482	79.4212
Data 5	30.8682	7.71704
Data 6	78.4566	109.325
Data 7	32.1543	198.071
Data 8	-1.28617	84.8875

## Sheet: Fig 4B
Flow cytometry (AnnV staining)
	no treat	light only	15 only	15+light	2-NBDG+light
Data 1	64.6	102	79.6	460	82
Data 2	87	90.1	135	429	68.2
Data 3	77	168	86	1342	71.5
Data 4	77	152	109	539	74.8

## Sheet: Fig 4C
Spheroids
	no treat	15 only	light only	15+light
Data 1	7.85579	8.20131	0.99559	31.8089
Data 2	-0.86223	8.45307	-2.27718	11.9185
Data 3	-8.71911	6.45154	-5.47178	27.614
Data 4	-12.1866	15.8164	-7.49748	45.4003
Data 5	-3.80673	3.36687	-5.9159	22.3804
Data 6	6.66535	19.2256	3.08648	18.8651
Data 7	-3.47454	0.74927	6.28143	15.4427
Data 8	-0.88683	12.68	-6.79585	29.1705
Data 9	-0.94686	6.85094	18.0903	49.1346
Data 10	7.28513	-12.0884		25.7731
Data 11	-1.44288	7.5454		19.2862
Data 12	6.72377			12.2396
Data 13	5.35884			-4.93406
Data 14	12.1624

## Sheet: Fig 5E
U87 viability
	25	50	100	200	[5-Ala, uM]
Data 1	1	0.920629	0.874272	0.192718
Data 2	0.95	0.697446	0.893689	0.0296116
Data 3	1	0.989784	0.967912	0.373301
Data 4	0.95	0.650295	0.965534	0.322815
	25	50	100	200	[15, uM]
Data 1	1.06079	0.744681	0.392097	0.148936
Data 2	0.75076	0.483283	0.25228	0.0820669
Data 3	0.823708	0.592705	0.325228	0.106383
Data 4	0.823708	0.665654	0.544073	0.31307
HCN-2 viability
	no light	5-Ala+light	15+light
Data 1	0.963731	1.00518	1.03889
Data 2	1.03269	0.901554	1.07593
Data 3	0.935185
Data 4	1.06482

## Sheet: Fig 6B
Xenograft U87 in fish
	untreated	light only	15 only	15+light
Data 1	41	44	56	20
Data 2	71	64	76	6
Data 3	47	64	97	12
Data 4	43	26	64	15
Data 5	80	44	82	14
Data 6	13	43		2
Data 7	110	73		1
Data 8	36	39		8
Data 9	73	49		5
Data 10		38		0
Data 11		51		0
Data 12		36		4
Data 13		29		0
Data 14		64		1
Data 15		59		21
Data 16				0
Data 17				0
Data 18				1
Data 19				6

## Sheet: Fig 6D
Survival fish
Distance
	untreated	treated
Data 1	46.6166	13.8417
Data 2	49.2085	8.7361
Data 3	36.0003	34.7693
Data 4	14.0761	61.8054
Data 5	36.9862	41.2606
Data 6		36.8269
Velocity
	untreated	treated
Data 1	4.3	0.935663
Data 2	3.15414	0.588686
Data 3	3.31989	2.34289
Data 4	2.42589	4.1993
Data 5	0.948527	2.78036
Data 6	2.50032	2.49239

## Sheet: Fig S2
Singlet oxygen scavenging
	0	0.1	0.5	1	2	4	[NaN3, mM]
Data 1	67.9942	47.7198	38.7518	34.7202	25.6975	15.6148
Data 2	70.7184	54.277	44.9047	28.7427	25.3764	19.6876
Data 3	73.4334	61.1925	41.8289	33.5185	33.9333	5.32167
Data 4	74.5199	56.7687	56.5906	33.9134	29.4593	7.91892
Data 5	81.1889	70.5227	47.6018	33.2839	30.9385
Data 6	80.4412	70.5084	53.6702	38.5062	31.0708

## Sheet: Fig S4
ROS and multiphoton
	control	15	RB
Data 1	1.05837	3.62018	7.69753
Data 2	1.20586	3.17885	7.77535
Data 3	1.04848	3.30631	5.27734
	0	300	600	900	mW
Data 1	108.279	266.232	613.931	1020.55
Data 2	106.705	269.409	620.016	1055.26
Data 3		256.308	647.962	1131.32
	control	15-light	15+light
Data 1	281.333	292.333	39818
Data 2	241.333	293.667	33560.7
Data 3	205.333	360.667	27501.7
